# Supplementary material for: Psychological and Spiritual Support for Parents of a Premature Baby in the Intensive Care Unit: Scoping Review
Source: Healthcare (Basel). 2025 Sep 29;13(19):2478. doi: 10.3390/healthcare13192478 (PMC12523847; doi:10.3390/healthcare13192478)
Supplement: Supplementary file 1 [file healthcare-13-02478-s001.zip]

Archive with 1 entries (1 files):
- healthcare-3859045-supplementary.pdf
